# Supplementary material for: A Systematic Review on the Antimicrobial Properties of Mediterranean Wild Edible Plants: We Still Know Too Little about Them, but What We Do Know Makes Persistent Investigation Worthwhile
Source: Foods. 2021 Sep 18;10(9):2217. doi: 10.3390/foods10092217 (PMC8471169; doi:10.3390/foods10092217)
Supplement: Supplementary file 1 [file foods-10-02217-s001.zip]

Archive with 1 entries (1 files):
- foods-1390647-supplementary.pdf
